# Supplementary material for: Exploring Cultural Knowledge in Clinical Work with LGBTQIA+ Patients: A Qualitative Study of Italian Mental Health Professionals
Source: Healthcare (Basel). 2026 Jul 17;14(14):2168. doi: 10.3390/healthcare14142168 (PMC13409998; doi:10.3390/healthcare14142168)
Supplement: Supplementary file 1 [file healthcare-14-02168-s001.zip]

Archive with 1 entries (1 files):
- healthcare-4255820-supplementary.pdf
